# Supplementary material for: Phylogeography and genetic diversity of Pieris rapae across continents
Source: PLoS One. 2026 Jul 24;21(7):e0354257. doi: 10.1371/journal.pone.0354257 (PMC13399322; doi:10.1371/journal.pone.0354257)
Supplement: S1 Table — (ODT) [file pone.0354257.s001.odt]

S1 Table. NCBI accession information for 1133 mitochondrial COI sequences of Pieris rapae from the five continents. 

Africa
Sl. No
Accession
GPS
Country
1
MN182318.1
36°37'48.0"N 4°36'00.0"E
Algeria

2
MN182311.1
36°54'36.0"N 7°45'36.0"E

3
MN182312.1
35°51'36.0"N 4°45'00.0"E

4
MN182313.1
35°45'00.0"N 4°33'00.0"E

5
MN182314.1
35°11'24.0"N 1°07'48.0"E

6
MN182307.1
35°19'48.0"N 4°18'00.0"E

7
MN182308.1
35°19'48.0"N 4°18'00.0"E

8
MN182309.1
36°35'24.0"N 4°36'36.0"E

9
MH420349.1
35°11'24.0"N 1°07'48.0"E

10
MH418536.1
36°26'45.6"N 4°06'46.8"E

11
MH418735.1
35°11'24.0"N 1°07'48.0"E

12
MH418996.1
35°11'24.0"N 1°07'48.0"E

13
MH419526.1
35°13'12.0"N 4°11'24.0"E

14
MH419632.1
35°13'12.0"N 4°11'24.0"E

15
MH419399.1
35°42'36.0"N 4°31'12.0"E

16
MH419498.1
35°13'12.0"N 4°11'24.0"E

17
MH419165.1
35°13'12.0"N 4°11'24.0"E

18
MH419177.1
35°13'12.0"N 4°11'24.0"E

19
MH418626.1
35°16'48.0"N 0°55'12.0"E

20
MN182296.1
33°39'36.0"N 4°51'00.0"W
Morocco

21
MN182297.1
33°39'36.0"N 4°51'00.0"W

22
MN182298.1
33°39'36.0"N 4°51'00.0"W

23
MN182299.1
33°39'36.0"N 4°51'00.0"W

24
MN182300.1
34°07'12.0"N 4°02'24.0"W

25
MN182303.1
34°07'12.0"N 4°02'24.0"W

26
MN182302.1
35°42'00.0"N 5°37'48.0"W

27
MN182301.1
35°42'00.0"N 5°37'48.0"W

28
MN182304.1
35°42'00.0"N 5°37'48.0"W

29
MN182315.1
35°55'48.0"N 8°32'24.0"E

Tunisia

30
MN182316.1
37°09'36.0"N 10°06'36.0"E

31
MN182317.1
37°09'36.0"N 10°06'36.0"E

32
MN182310.1
37°09'36.0"N 10°06'36.0"E

33
MN182305.1
33°56'31.2"N 8°10'22.8"E

34
MN182306.1
33°56'31.2"N 8°10'22.8"E

35
MH419260.1
33°56'31.2"N 8°10'22.8"E

36
MH419423.1
35°03'10.8"N 9°15'25.2"E

37
MH419186.1
35°03'10.8"N 9°15'25.2"E

38
MH419959.1
35°03'10.8"N 9°15'25.2"E

39
MH420018.1
35°03'10.8"N 9°15'25.2"E

40
MH419503.1
33°24'25.2"N 9°00'28.8"E

41
MH419253.1
33°24'25.2"N 9°00'28.8"E

42
MH419320.1
33°24'25.2"N 9°00'28.8"E

43
MH418702.1
35°25'30.0"N 9°34'15.6"E

44
MH418814.1
35°25'30.0"N 9°34'15.6"E

45
MH419084.1
36°46'55.2"N 8°45'03.6"E

46
MH419137.1
36°46'55.2"N 8°45'03.6"E


Asia
Sl. No
Accession
GPS
Country
1
MN182095.1
27°56'24.0"N 108°37'12.0"E
China

2
MN182094.1
27°56'24.0"N 108°37'12.0"E

3
MN182093.1
27°56'24.0"N 108°37'12.0"E

4
MN182092.1
27°56'24.0"N 108°37'12.0"E

5
MN182091.1
27°56'24.0"N 108°37'12.0"E

6
MN182090.1
27°56'24.0"N 108°37'12.0"E

7
MN182089.1
31°29'24.0"N 98°13'12.0"E

8
MN182088.1
31°29'24.0"N 98°13'12.0"E

9
MN182087.1
31°29'24.0"N 98°13'12.0"E

10
MN182086.1
31°29'24.0"N 98°13'12.0"E

11
MN182085.1
31°29'24.0"N 98°13'12.0"E

12
MN182084.1
31°29'24.0"N 98°13'12.0"E

13
MN182083.1
31°29'24.0"N 98°13'12.0"E

14
MN182082.1
31°29'24.0"N 98°13'12.0"E

15
MN182081.1
31°29'24.0"N 98°13'12.0"E

16
MN182080.1
31°29'24.0"N 98°13'12.0"E

17
MN182079.1
43°49'12.0"N 127°24'36.0"E

18
MN182078.1
31°08'24.0"N 104°24'00.0"E

19
MN182077.1
36°45'36.0"N 118°00'00.0"E

20
MN182076.1
36°15'36.0"N 137°58'12.0"E

Japan
21
MN182074.1
37°58'12.0"N 139°19'48.0"E

22
MN182075.1
37°58'12.0"N 139°19'48.0"E

23
MN182069.1
37°58'12.0"N 139°19'48.0"E

24
MN182068.1
37°58'12.0"N 139°19'48.0"E

25
MN182067.1
36°08'24.0"N 140°07'12.0"E

26
MN182066.1
36°08'24.0"N 140°07'12.0"E

27
MN182065.1
36°08'24.0"N 140°07'12.0"E

28
MN181886.1
36°08'24.0"N 140°07'12.0"E

29
MN181885.1
36°08'24.0"N 140°07'12.0"E

30
MN181884.1
36°08'24.0"N 140°07'12.0"E

31
MN182072.1
36°27'00.0"N 126°52'48.0"E
South Korea

32
MN182071.1
36°27'00.0"N 126°52'48.0"E

33
MN182070.1
36°27'00.0"N 126°52'48.0"E

34
MN181970.1
36°36'36.0"N 129°23'24.0"E

35
MN181969.1
37°10'12.0"N 128°22'12.0"E

36
MN181968.1
37°10'12.0"N 128°22'12.0"E

37
MN181967.1
33°25'48.0"N 126°28'12.0"E

38
MN181966.1
33°25'48.0"N 126°28'12.0"E

39
MN181965.1
33°28'48.0"N 126°42'36.0"E

40
GU696024.1
36°37'40.8"N 127°27'14.4"E

41
EU105305.1
33°23'32.4"N 126°24'58.4"E

42
EU105304.1
33°23'32.4"N 126°24'58.4"E

43
EU105303.1
33°23'32.4"N 126°24'58.4"E

44
EU105302.1
33°23'32.4"N 126°24'58.4"E

45
EU105297.1
33°23'32.4"N 126°24'58.4"E

46
EU105298.1
33°23'32.4"N 126°24'58.4"E

47
EU105299.1
33°23'32.4"N 126°24'58.4"E

48
EU105300.1
33°23'32.4"N 126°24'58.4"E

49
EU105301.1
33°23'32.4"N 126°24'58.4"E

50
EU105296.1
33°23'32.4"N 126°24'58.4"E

51
EU105295.1
33°23'32.4"N 126°24'58.4"E

52
EU105294.1
33°23'32.4"N 126°24'58.4"E

53
EU105293.1
33°23'32.4"N 126°24'58.4"E

54
EU105292.1
33°23'32.4"N 126°24'58.4"E

55
EU105291.1
33°23'32.4"N 126°24'58.4"E

56
EU105290.1
33°23'32.4"N 126°24'58.4"E

57
EU105289.1
34°50'12.6"N 127°52'18.8"E

58
EU105288.1
34°50'12.6"N 127°52'18.8"E

59
EU105287.1
34°50'12.6"N 127°52'18.8"E

60
EU105286.1
34°50'12.6"N 127°52'18.8"E

61
EU105285.1
34°50'12.6"N 127°52'18.8"E

62
EU105284.1
34°50'12.6"N 127°52'18.8"E

63
EU105283.1
34°50'12.6"N 127°52'18.8"E

64
EU105282.1
34°50'12.6"N 127°52'18.8"E

65
EU105277.1
34°50'12.6"N 127°52'18.8"E

66
EU105278.1
34°50'12.6"N 127°52'18.8"E

67
EU105279.1
34°50'12.6"N 127°52'18.8"E

68
EU105280.1
34°50'12.6"N 127°52'18.8"E

69
EU105281.1
34°50'12.6"N 127°52'18.8"E

70
EU105272.1
34°50'12.6"N 127°52'18.8"E

71
EU105273.1
34°50'12.6"N 127°52'18.8"E

72
EU105274.1
34°50'12.6"N 127°52'18.8"E

73
EU105275.1
34°50'12.6"N 127°52'18.8"E

74
EU105276.1
34°50'12.6"N 127°52'18.8"E

75
EU105267.1
34°50'12.6"N 127°52'18.8"E

76
EU105268.1
34°50'12.6"N 127°52'18.8"E

77
EU105269.1
34°50'12.6"N 127°52'18.8"E

78
EU105270.1
34°50'12.6"N 127°52'18.8"E

79
EU105271.1
34°50'12.6"N 127°52'18.8"E

80
EU105262.1
35°16'42.6"N 127°17'52.4"E

81
EU105263.1
35°16'42.6"N 127°17'52.4"E

82
EU105264.1
35°16'42.6"N 127°17'52.4"E

83
EU105265.1
35°16'42.6"N 127°17'52.4"E

84
EU105266.1
35°16'42.6"N 127°17'52.4"E

85
EU105261.1
35°16'42.6"N 127°17'52.4"E

86
EU105260.1
35°16'42.6"N 127°17'52.4"E

87
EU105259.1
35°16'42.6"N 127°17'52.4"E

88
EU105258.1
35°16'42.6"N 127°17'52.4"E

89
EU105257.1
35°16'42.6"N 127°17'52.4"E

90
EU105252.1
35°08'38.5"N 126°59'20.3"E

91
EU105253.1
35°08'38.5"N 126°59'20.3"E

92
EU105254.1
35°08'38.5"N 126°59'20.3"E

93
EU105255.1
35°08'38.5"N 126°59'20.3"E

94
EU105256.1
35°08'38.5"N 126°59'20.3"E

95
EU105247.1
35°08'38.5"N 126°59'20.3"E

96
EU105248.1
35°08'38.5"N 126°59'20.3"E

97
EU105249.1
35°08'38.5"N 126°59'20.3"E

98
EU105250.1
35°08'38.5"N 126°59'20.3"E

99
EU105251.1
35°08'38.5"N 126°59'20.3"E

100
EU105242.1
35°08'38.5"N 126°59'20.3"E

101
EU105243.1
35°08'38.5"N 126°59'20.3"E

102
EU105244.1
35°08'38.5"N 126°59'20.3"E

103
EU105245.1
35°08'38.5"N 126°59'20.3"E

104
EU105246.1
35°08'38.5"N 126°59'20.3"E

105
EU105232.1
35°15'25.2"N 127°27'26.2"E

106
EU105233.1
35°15'25.2"N 127°27'26.2"E

107
EU105234.1
35°15'25.2"N 127°27'26.2"E

108
EU105235.1
35°15'25.2"N 127°27'26.2"E

109
EU105236.1
35°15'25.2"N 127°27'26.2"E

110
EU105237.1
35°15'25.2"N 127°27'26.2"E

111
EU105238.1
35°15'25.2"N 127°27'26.2"E

112
EU105239.1
35°15'25.2"N 127°27'26.2"E

113
EU105240.1
35°15'25.2"N 127°27'26.2"E

114
EU105241.1
35°08'01.9"N 126°59'21.4"E

115
EU105222.1
36°39'03.7"N 128°27'51.4"E

116
EU105223.1
36°39'03.7"N 128°27'51.4"E

117
EU105224.1
36°39'03.7"N 128°27'51.4"E

118
EU105225.1
36°39'03.7"N 128°27'51.4"E

119
EU105226.1
36°39'03.7"N 128°27'51.4"E

120
EU105227.1
36°39'03.7"N 128°27'51.4"E

121
EU105228.1
35°15'25.2"N 127°27'26.2"E

122
EU105229.1
35°15'25.2"N 127°27'26.2"E

123
EU105230.1
35°15'25.2"N 127°27'26.2"E

124
EU105231.1
35°15'25.2"N 127°27'26.2"E

125
EU105217.1
37°14'28.4"N 126°34'43.1"E

126
EU105218.1
37°14'28.4"N 126°34'43.1"E

127
EU105219.1
37°14'28.4"N 126°34'43.1"E

128
EU105220.1
37°14'28.4"N 126°34'43.1"E

129
EU105221.1
37°14'28.4"N 126°34'43.1"E

130
EU105213.1
37°14'28.4"N 126°34'43.1"E

131
EU105214.1
37°14'28.4"N 126°34'43.1"E

132
EU105215.1
37°14'28.4"N 126°34'43.1"E

133
EU105216.1
37°14'28.4"N 126°34'43.1"E

134
JX445952.1
37°14'28.4"N 126°34'43.1"E

135
JX242475.1
37°14'28.4"N 126°34'43.1"E

136
JX242474.1
37°14'28.4"N 126°34'43.1"E

137
MN182106.1
24°57'36.0"N 121°27'00.0"E
Taiwan
138
MN182105.1
24°57'36.0"N 121°27'00.0"E

139
MN182104.1
24°57'36.0"N 121°27'00.0"E

140
MN182103.1
24°57'36.0"N 121°27'00.0"E

141
MN182102.1
24°57'36.0"N 121°27'00.0"E

142
MN182101.1
24°57'36.0"N 121°27'00.0"E

143
MN182100.1
24°57'36.0"N 121°27'00.0"E

144
MN182099.1
25°01'12.0"N 121°31'48.0"E

145
MN182098.1
25°01'12.0"N 121°31'48.0"E

146
MN182097.1
25°01'12.0"N 121°31'48.0"E

147
MN182096.1
25°01'12.0"N 121°31'48.0"E

148
MN182037.1
24°57'36.0"N 121°27'00.0"E

149
MN182036.1
24°57'36.0"N 121°27'00.0"E

150
MN182035.1
24°57'36.0"N 121°27'00.0"E

151
MN182034.1
25°01'12.0"N 121°31'48.0"E

152
MN182032.1
24°50'24.0"N 121°16'12.0"E

153
MN182031.1
24°57'36.0"N 121°27'00.0"E

154
MN182030.1
24°57'36.0"N 121°27'00.0"E

155
MN182029.1
25°01'12.0"N 121°31'48.0"E

156
MN182028.1
25°01'12.0"N 121°31'48.0"E

157
MN182027.1
25°01'12.0"N 121°31'48.0"E

158
MN182026.1
25°01'12.0"N 121°31'48.0"E

159
MN182025.1
25°01'12.0"N 121°31'48.0"E

160
MN182024.1
25°01'12.0"N 121°31'48.0"E


Europe
Sl. No
Accession
GPS
Country
1
MW502246.1
46°47'25.8"N 12°51'42.8"E
Austria
2
MW501076.1
47°35'12.8"N 13°33'37.9"E

3
MN145333.1
47°25'44.4"N 10°37'30.0"E

4
MN144447.1
47°49'30.0"N 16°02'37.0"E

5
MN144390.1
47°28'01.2"N 13°49'58.8"E

6
MN144242.1
47°49'30.0"N 16°02'37.0"E

7
MN144127.1
47°11'24.0"N 11°06'00.0"E

8
MN142981.1
47°24'36.0"N 14°12'36.0"E

9
MN139941.1
47°48'20.2"N 16°38'11.0"E

10
MN139621.1
47°43'01.2"N 15°46'01.2"E

11
MN139482.1
46°36'19.8"N 13°41'20.0"E

12
KM573655.1
47°08'16.8"N 10°11'49.2"E

13
KC462818.1
48°14'14.0"N 16°12'11.7"E

14
KC462817.1
48°14'14.0"N 16°12'11.7"E

15
KC462816.1
48°14'14.0"N 16°12'11.7"E

16
OR891202.1
48°50'49.2"N 15°58'22.8"E
Czech Republic
17
OR891201.1
48°50'49.2"N 15°58'22.8"E

18
OR891200.1
48°50'49.2"N 15°58'22.8"E

19
OR891199.1
48°50'49.2"N 15°58'22.8"E

20
OR891198.1
48°50'49.2"N 15°58'22.8"E

21
OR891197.1
48°58'26.4"N 14°28'26.4"E

22
OR891196.1
48°58'19.2"N 14°31'48.0"E

23
OR891195.1
49°26'06.0"N 12°44'31.2"E

24
OR891194.1
49°26'06.0"N 12°44'31.2"E

25
OR891193.1
48°58'19.2"N 14°31'48.0"E

26
OR891192.1
48°58'30.0"N 14°26'38.4"E

27
OR891191.1
48°58'30.0"N 14°26'38.4"E

28
OR891190.1
48°58'30.0"N 14°26'38.4"E

29
OR891189.1
48°58'30.0"N 14°26'38.4"E

30
OR891188.1
48°58'30.0"N 14°26'38.4"E

31
OR891187.1
48°58'30.0"N 14°26'38.4"E

32
OR891185.1
48°58'30.0"N 14°26'38.4"E

33
OR891184.1
48°58'30.0"N 14°26'38.4"E

34
OR891183.1
48°57'25.2"N 14°32'34.8"E

35
OR891182.1
49°59'49.2"N 14°48'46.8"E

36
OR891181.1
48°58'19.2"N 14°31'48.0"E

37
OR891180.1
49°26'06.0"N 12°44'31.2"E

38
MW501122.1
48°48'25.9"N 15°59'25.1"E

39
MN182184.1
49°30'00.0"N 17°00'00.0"E

40
MN182183.1
49°30'00.0"N 17°00'00.0"E

41
MN182182.1
49°30'00.0"N 17°00'00.0"E

42
MN182181.1
49°30'00.0"N 17°00'00.0"E

43
MN182180.1
49°30'00.0"N 17°00'00.0"E

44
MN182179.1
49°30'00.0"N 17°00'00.0"E

45
MN182178.1
49°30'00.0"N 17°00'00.0"E

46
MN182177.1
49°30'00.0"N 17°00'00.0"E

47
MN182176.1
49°30'00.0"N 17°00'00.0"E

48
MN182175.1
49°30'00.0"N 17°00'00.0"E

49
MN182174.1
49°30'00.0"N 17°00'00.0"E

50
MN182173.1
49°30'00.0"N 17°00'00.0"E

51
MN182172.1
49°30'00.0"N 17°00'00.0"E

52
MN182171.1
49°30'00.0"N 17°00'00.0"E

53
MN182170.1
49°30'00.0"N 17°00'00.0"E

54
MN182169.1
49°30'00.0"N 17°00'00.0"E

55
MN182168.1
49°30'00.0"N 17°00'00.0"E

56
MN182167.1
49°30'00.0"N 17°00'00.0"E

57
MN181870.1
49°30'00.0"N 17°00'00.0"E

58
MN181869.1
49°30'00.0"N 17°00'00.0"E

59
MN181868.1
49°30'00.0"N 17°00'00.0"E

60
MN181867.1
49°30'00.0"N 17°00'00.0"E

61
MN181866.1
49°30'00.0"N 17°00'00.0"E

62
MN181865.1
49°30'00.0"N 17°00'00.0"E

63
MN181864.1
49°30'00.0"N 17°00'00.0"E

64
MN181863.1
49°30'00.0"N 17°00'00.0"E

65
MN181862.1
49°30'00.0"N 17°00'00.0"E

66
MN181861.1
49°30'00.0"N 17°00'00.0"E

67
MN181860.1
49°30'00.0"N 17°00'00.0"E

68
MN181859.1
49°30'00.0"N 17°00'00.0"E

69
MN181858.1
49°30'00.0"N 17°00'00.0"E

70
MN181857.1
49°30'00.0"N 17°00'00.0"E

71
MN181856.1
49°30'00.0"N 17°00'00.0"E

72
MN181855.1
49°30'00.0"N 17°00'00.0"E

73
MN181854.1
49°30'00.0"N 17°00'00.0"E

74
MN181853.1
49°30'00.0"N 17°00'00.0"E

75
MN181852.1
49°30'00.0"N 17°00'00.0"E

76
MN181851.1
49°30'00.0"N 17°00'00.0"E

77
MN181850.1
49°30'00.0"N 17°00'00.0"E

78
MN181849.1
49°30'00.0"N 17°00'00.0"E

79
MN181848.1
49°30'00.0"N 17°00'00.0"E

80
MN181847.1
49°30'00.0"N 17°00'00.0"E

81
MW503018.1
42°43'39.0"N 1°49'46.9"E
France
82
MW502985.1
46°22'25.0"N 5°55'33.9"E

83
MW501754.1
49°02'57.1"N 7°25'35.7"E

84
MN144711.1
47°53'06.0"N 3°13'40.8"E

85
MN144671.1
42°33'21.6"N 1°48'54.0"E

86
MN143517.1
50°17'02.4"N 2°57'28.8"E

87
MN143210.1
46°17'56.4"N 1°05'49.2"W

88
MN142999.1
44°00'46.8"N 3°50'56.4"E

89
MN142903.1
47°18'36.0"N 4°05'24.0"E

90
MN142773.1
43°01'12.0"N 6°26'02.4"E

91
MN142540.1
46°06'57.6"N 5°37'40.8"E

92
MN142492.1
50°42'07.2"N 2°14'02.4"E

93
MN142439.1
44°04'08.4"N 7°12'28.8"E

94
MN142384.1
44°42'00.0"N 5°31'30.0"E

95
MN142102.1
48°43'37.2"N 2°01'22.8"E

96
MN141970.1
50°59'06.0"N 1°57'25.2"E

97
MN141703.1
42°51'14.4"N 2°47'24.0"E

98
MN141637.1
44°04'55.2"N 6°11'16.8"E

99
MN141407.1
43°33'14.4"N 5°43'48.0"E

100
MN141067.1
43°35'45.6"N 5°10'01.2"E

	

Accession
GPS
Country
101
MN141075.1
48°29'20.4"N 2°29'49.2"E
France
102
MN140313.1
50°59'06.0"N 1°57'25.2"E

103
MN139744.1
47°15'39.6"N 4°34'12.0"E

104
MN139623.1
44°31'12.0"N 0°36'00.0"W

105
MN139564.1
45°52'08.4"N 6°40'51.6"E

106
MN139542.1
43°33'14.4"N 5°43'48.0"E

107
MN139131.1
44°35'24.0"N 0°34'48.0"W

108
MN139054.1
47°39'10.8"N 3°45'28.8"E

109
MN138989.1
43°02'52.8"N 2°52'40.8"E

110
MN138915.1
49°04'37.2"N 2°14'49.2"E

111
MN138806.1
43°19'51.6"N 5°41'20.4"E

112
MN138788.1
43°30'57.6"N 3°40'04.8"E

113
MN138553.1
43°01'12.0"N 6°26'02.4"E

114
MN182319.1
46°25'48.0"N 1°01'48.0"W

115
MN182266.1
44°12'00.0"N 7°04'12.0"E

116
MN182265.1
42°55'48.0"N 2°57'36.0"E

117
MN182242.1
47°39'10.8"N 3°45'28.8"E

118
MN182240.1
43°02'52.8"N 2°52'40.8"E

119
MN182239.1
49°04'37.2"N 2°14'49.2"E

120
MN182212.1
43°19'51.6"N 5°41'20.4"E

121
MN182208.1
43°30'57.6"N 3°40'04.8"E

122
MN182198.1
43°01'12.0"N 6°26'02.4"E

123
MH420062.1
46°25'48.0"N 1°01'48.0"W

124
MH419923.1
44°12'00.0"N 7°04'12.0"E

125
MH419525.1
42°55'48.0"N 2°57'36.0"E

126
MH419453.1
43°01'12.0"N 6°26'02.4"E

127
MH419376.1
46°25'48.0"N 1°01'48.0"W

128
MH419326.1
44°12'00.0"N 7°04'12.0"E

129
MH418874.1
42°55'48.0"N 2°57'36.0"E

130
KX041897.1
49°29'34.8"N 1°28'55.2"E

131
MN182064.1
42°00'00.0"N 45°34'12.0"E
Georgia
132
MN182063.1
42°00'00.0"N 45°34'12.0"E

133
MN182062.1
42°00'00.0"N 45°34'12.0"E

134
MN182061.1
42°00'00.0"N 45°34'12.0"E

135
MN182060.1
41°36'00.0"N 41°35'24.0"E

136
MN182059.1
42°00'00.0"N 45°34'12.0"E

137
MN182058.1
42°00'00.0"N 45°34'12.0"E

138
MN182057.1
42°00'00.0"N 45°34'12.0"E

139
MN182056.1
42°00'00.0"N 45°34'12.0"E

140
MN182051.1
42°16'48.0"N 41°40'48.0"E

141
MN182052.1
42°00'00.0"N 45°34'12.0"E

142
MN182053.1
42°16'48.0"N 41°40'48.0"E

143
MN182054.1
42°16'48.0"N 41°40'48.0"E

144
MN182055.1
42°16'48.0"N 41°40'48.0"E

145
MN181873.1
42°12'00.0"N 41°57'00.0"E

146
MN181872.1
42°12'00.0"N 41°57'00.0"E

147
MN181871.1
42°16'48.0"N 41°40'48.0"E

148
MH420231.1
49°42'17.3"N 7°20'51.0"E
Germany
149
MH419958.1
51°20'19.0"N 13°56'44.9"E

150
MH419873.1
49°59'06.0"N 9°46'15.6"E

151
MH419592.1
49°42'17.3"N 7°20'51.0"E

152
MH419358.1
51°20'19.0"N 13°56'44.9"E

153
MH419172.1
49°59'06.0"N 9°46'15.6"E

154
MH418810.1
50°40'18.8"N 11°08'30.1"E

155
MH418714.1
50°40'18.8"N 11°08'30.1"E

156
HQ957208.1
48°52'51.6"N 12°27'21.6"E

157
MW503297.1
40°57'39.6"N 26°03'57.6"E
Greece
158
MW503094.1
37°42'43.2"N 22°16'55.2"E

159
MW502266.1
40°57'39.6"N 26°03'57.6"E

160
MW501547.1
40°12'18.0"N 21°03'50.4"E

161
MW500371.1
40°57'39.6"N 26°03'57.6"E

162
MW500273.1
37°42'43.2"N 22°16'55.2"E

163
MW499843.1
40°57'39.6"N 26°03'57.6"E

164
MW499016.1
40°12'18.0"N 21°03'50.4"E

165
MN182262.1
41°18'36.0"N 24°03'00.0"E

166
MN182255.1
40°57'39.6"N 26°03'57.6"E

167
MN182254.1
37°42'43.2"N 22°16'55.2"E

168
MN182253.1
40°57'39.6"N 26°03'57.6"E

169
MN182251.1
40°12'18.0"N 21°03'50.4"E

170
MN182250.1
40°19'12.0"N 21°39'00.0"E

171
MN182249.1
35°18'00.0"N 23°42'00.0"E

172
MN182248.1
35°18'00.0"N 23°42'00.0"E

173
MN182073.1
35°18'00.0"N 23°42'00.0"E

174
MW503560.1
42°04'12.0"N 11°56'24.0"E
Italy
175
MW502548.1
43°51'57.6"N 11°43'48.0"E

176
MW502323.1
42°04'12.0"N 11°56'24.0"E

177
MW500136.1
43°51'57.6"N 11°43'48.0"E

178
MW499669.1
42°04'12.0"N 11°56'24.0"E

179
MW499237.1
43°51'57.6"N 11°43'48.0"E

180
MW499058.1
43°49'58.8"N 11°43'58.8"E

181
MN145418.1
42°04'12.0"N 11°56'24.0"E

182
MN145219.1
43°51'57.6"N 11°43'48.0"E

183
MN145190.1
42°04'12.0"N 11°56'24.0"E

184
MN144969.1
43°51'57.6"N 11°43'48.0"E

185
MN144699.1
42°04'12.0"N 11°56'24.0"E

186
MN144618.1
43°51'57.6"N 11°43'48.0"E

187
MN144484.1
43°49'58.8"N 11°43'58.8"E

188
MN144128.1
43°51'57.6"N 11°43'48.0"E

189
MN144118.1
43°49'58.8"N 11°43'58.8"E

190
MN144000.1
45°39'46.8"N 8°05'24.0"E

191
MN143992.1
45°39'46.8"N 8°05'24.0"E

192
MN143823.1
45°39'46.8"N 8°05'24.0"E

193
MN143793.1
45°39'46.8"N 8°05'24.0"E

194
MN143758.1
40°32'52.8"N 14°13'26.4"E

195
MN143701.1
40°32'52.8"N 14°13'26.4"E

196
MN143639.1
40°32'52.8"N 14°13'26.4"E

197
MN143541.1
40°49'04.8"N 15°05'49.2"E

198
MN143343.1
40°49'04.8"N 15°05'49.2"E

199
MN143334.1
40°49'04.8"N 15°05'49.2"E

200
MN143279.1
40°49'04.8"N 15°05'49.2"E


Sl. NO
Accession
GPS
Country
201
MN142967.1
40°33'00.0"N 14°14'16.8"E
Italy
202
MN142959.1
40°32'52.8"N 14°13'26.4"E

203
MN142949.1
40°32'52.8"N 14°13'26.4"E

204
MN142827.1
40°32'52.8"N 14°13'26.4"E

205
MN142677.1
40°32'52.8"N 14°13'26.4"E

206
MN142252.1
40°32'52.8"N 14°13'26.4"E

207
MN142249.1
40°32'52.8"N 14°13'26.4"E

208
MN142137.1
40°32'52.8"N 14°13'26.4"E

209
MN141684.1
40°32'52.8"N 14°13'26.4"E

210
MN141409.1
46°48'50.4"N 11°56'45.6"E

211
MN141163.1
40°33'00.0"N 14°14'16.8"E

212
MN140902.1
40°32'52.8"N 14°13'26.4"E

213
MN140348.1
40°32'52.8"N 14°13'26.4"E

214
MN140173.1
40°32'52.8"N 14°13'26.4"E

215
MN140162.1
40°32'52.8"N 14°13'26.4"E

216
MN139968.1
40°32'52.8"N 14°13'26.4"E

217
MN139868.1
40°32'52.8"N 14°13'26.4"E

218
MN139866.1
40°32'52.8"N 14°13'26.4"E

219
MN139737.1
40°32'52.8"N 14°13'26.4"E

220
MN139727.1
46°48'50.4"N 11°56'45.6"E

221
MN139603.1
40°33'00.0"N 14°14'16.8"E

222
MN139448.1
40°32'52.8"N 14°13'26.4"E

223
MN139436.1
40°32'52.8"N 14°13'26.4"E

224
MN139309.1
40°32'52.8"N 14°13'26.4"E

225
MN139295.1
40°32'52.8"N 14°13'26.4"E

226
MN139282.1
40°32'52.8"N 14°13'26.4"E

227
MN138913.1
40°32'52.8"N 14°13'26.4"E

228
MN138870.1
40°32'52.8"N 14°13'26.4"E

229
MN138792.1
40°32'52.8"N 14°13'26.4"E

230
MN138753.1
46°48'50.4"N 11°56'45.6"E

231
MN138593.1
40°32'52.8"N 14°13'26.4"E

232
MN138559.1
40°32'52.8"N 14°13'26.4"E

233
MN138554.1
40°32'52.8"N 14°13'26.4"E

234
MN138535.1
40°32'52.8"N 14°13'26.4"E

235
MN138523.1
40°32'52.8"N 14°13'26.4"E

236
MN138503.1
40°32'52.8"N 14°13'26.4"E

237
MN182287.1
46°48'50.4"N 11°56'45.6"E

238
MN182286.1
40°32'52.8"N 14°13'26.4"E

239
MN182285.1
40°32'52.8"N 14°13'26.4"E

240
MN182282.1
40°32'52.8"N 14°13'26.4"E

241
MN182283.1
40°32'52.8"N 14°13'26.4"E

242
MN182284.1
40°32'52.8"N 14°13'26.4"E

243
MN182264.1
40°32'52.8"N 14°13'26.4"E

244
MN182245.1
46°48'50.4"N 11°56'45.6"E

245
MN182238.1
41°10'08.4"N 9°18'07.2"E

246
MN182232.1
41°10'08.4"N 9°18'07.2"E

247
MN182219.1
41°10'08.4"N 9°18'07.2"E

248
MH420397.1
41°10'08.4"N 9°18'07.2"E

249
MH420391.1
41°10'08.4"N 9°18'07.2"E

250
MH420352.1
41°10'08.4"N 9°18'07.2"E

251
MH420350.1
40°32'52.8"N 14°13'26.4"E

252
MH420330.1
40°32'52.8"N 14°13'26.4"E

253
MH420286.1
40°32'52.8"N 14°13'26.4"E

254
MH420266.1
40°32'52.8"N 14°13'26.4"E

255
MH420274.1
40°32'52.8"N 14°13'26.4"E

256
MH420210.1
46°48'50.4"N 11°56'45.6"E

257
MH420205.1
41°10'08.4"N 9°18'07.2"E

258
MH420114.1
41°10'08.4"N 9°18'07.2"E

259
MH420121.1
41°10'08.4"N 9°18'07.2"E

260
MH420169.1
41°10'08.4"N 9°18'07.2"E

261
MH420174.1
41°10'08.4"N 9°18'07.2"E

262
MH420095.1
41°10'08.4"N 9°18'07.2"E

263
MH420009.1
41°10'08.4"N 9°18'07.2"E

264
MH419962.1
36°47'06.0"N 11°58'51.6"E

265
MH419953.1
36°47'06.0"N 11°58'51.6"E

266
MH419942.1
36°47'06.0"N 11°58'51.6"E

267
MH419926.1
36°47'06.0"N 11°58'51.6"E

268
MH419871.1
36°47'06.0"N 11°58'51.6"E

269
MH419865.1
36°47'06.0"N 11°58'51.6"E

270
MH419853.1
36°47'06.0"N 11°58'51.6"E

271
MH419839.1
36°47'06.0"N 11°58'51.6"E

272
MH419815.1
36°47'06.0"N 11°58'51.6"E

273
MH419770.1
36°47'06.0"N 11°58'51.6"E

274
MH419742.1
36°47'06.0"N 11°58'51.6"E

275
MH419727.1
36°47'06.0"N 11°58'51.6"E

276
MH419719.1
36°47'06.0"N 11°58'51.6"E

277
MH419654.1
36°47'06.0"N 11°58'51.6"E

278
MH419639.1
36°47'06.0"N 11°58'51.6"E

279
MH419600.1
36°47'06.0"N 11°58'51.6"E

280
MH419574.1
37°04'04.8"N 14°21'00.0"E

281
MH419559.1
37°04'04.8"N 14°21'00.0"E

282
MH419554.1
37°04'04.8"N 14°21'00.0"E

283
MH419529.1
37°04'04.8"N 14°21'00.0"E

284
MH419509.1
37°04'04.8"N 14°21'00.0"E

285
MH419497.1
37°04'04.8"N 14°21'00.0"E

286
MH419491.1
37°04'04.8"N 14°21'00.0"E

287
MH419374.1
37°04'04.8"N 14°21'00.0"E

288
MH419334.1
37°04'04.8"N 14°21'00.0"E

289
MH419298.1
37°58'12.0"N 14°46'12.0"E

290
MH419199.1
37°58'12.0"N 14°46'12.0"E

291
MH419139.1
37°58'12.0"N 14°46'12.0"E

292
MH419073.1
37°58'12.0"N 14°46'12.0"E

293
MH419069.1
37°58'12.0"N 14°46'12.0"E

294
MH419040.1
37°58'12.0"N 14°46'12.0"E

295
MH419031.1
37°58'12.0"N 14°46'12.0"E

296
MH419016.1
37°58'12.0"N 14°46'12.0"E

297
MH419003.1
37°58'12.0"N 14°46'12.0"E

298
MH418966.1
37°58'12.0"N 14°46'12.0"E

299
MH418965.1
37°58'12.0"N 14°46'12.0"E

300
MH418936.1
37°58'12.0"N 14°46'12.0"E


Sl. NO
Accession
GPS
Country
301
MH418917.1
38°43'19.2"N 16°00'46.8"E
Italy
302
MH418908.1
38°43'19.2"N 16°00'46.8"E

303
MH418914.1
38°43'19.2"N 16°00'46.8"E

304
MH418889.1
38°43'19.2"N 16°00'46.8"E

305
MH418861.1
38°43'19.2"N 16°00'46.8"E

306
MH418860.1
38°43'19.2"N 16°00'46.8"E

307
MH418854.1
38°43'19.2"N 16°00'46.8"E

308
MH418842.1
38°43'19.2"N 16°00'46.8"E

309
MH418833.1
38°43'19.2"N 16°00'46.8"E

310
MH418828.1
38°43'19.2"N 16°00'46.8"E

311
MH418752.1
38°43'19.2"N 16°00'46.8"E

312
MH418751.1
38°43'19.2"N 16°00'46.8"E

313
MH418731.1
38°43'19.2"N 16°00'46.8"E

314
MH418718.1
38°43'19.2"N 16°00'46.8"E

315
MH418677.1
39°52'01.2"N 9°16'01.2"E

316
MH418663.1
39°52'01.2"N 9°16'01.2"E

317
MH418636.1
39°52'01.2"N 9°16'01.2"E

318
MH418576.1
39°52'01.2"N 9°16'01.2"E

319
MH418624.1
39°52'01.2"N 9°16'01.2"E

320
MH418575.1
39°52'01.2"N 9°16'01.2"E

321
MH418520.1
39°52'01.2"N 9°16'01.2"E

322
MH418515.1
39°52'01.2"N 9°16'01.2"E

323
MH418495.1
39°52'01.2"N 9°16'01.2"E

324
MN182218.1
36°02'24.0"N 14°16'12.0"E
Malta
325
MN182217.1
36°02'24.0"N 14°16'12.0"E

326
MN182216.1
35°54'00.0"N 14°24'36.0"E

327
MN182214.1
35°54'00.0"N 14°24'36.0"E

328
MH420135.1
36°02'31.2"N 14°16'26.4"E

329
MH419828.1
36°02'31.2"N 14°16'26.4"E

330
MH420314.1
36°02'31.2"N 14°16'26.4"E

331
MH419630.1
36°02'31.2"N 14°16'26.4"E

332
MH419690.1
36°02'31.2"N 14°16'26.4"E

333
MH419360.1
36°02'31.2"N 14°16'26.4"E

334
MH419099.1
36°02'31.2"N 14°16'26.4"E

335
MW501927.1
52°49'08.4"N 14°14'04.6"E
Poland
336
MW500203.1
52°49'08.4"N 14°14'04.6"E

337
MN182231.1
52°52'12.0"N 14°12'00.0"E

338
MN182230.1
52°18'00.0"N 16°53'24.0"E

339
MN182229.1
52°18'00.0"N 16°53'24.0"E

340
MN182228.1
52°18'00.0"N 16°53'24.0"E

341
MN182227.1
52°18'00.0"N 16°53'24.0"E

342
MN182226.1
52°18'00.0"N 16°53'24.0"E

343
MN182225.1
49°36'36.0"N 19°30'00.0"E

344
MN182224.1
49°36'36.0"N 19°30'00.0"E

345
MN182223.1
49°36'36.0"N 19°30'00.0"E

346
MN182222.1
49°36'36.0"N 19°30'00.0"E

347
MN182221.1
49°36'36.0"N 19°30'00.0"E

348
MN182220.1
49°36'36.0"N 19°30'00.0"E

349
MN182252.1
44°28'12.0"N 28°29'24.0"E
Romania
350
MN182213.1
47°45'36.0"N 23°36'36.0"E

351
MN182205.1
47°45'36.0"N 23°36'36.0"E

352
MN182204.1
47°45'36.0"N 23°36'36.0"E

353
MN182203.1
47°45'36.0"N 23°36'36.0"E

354
MN182199.1
47°45'36.0"N 23°36'36.0"E

355
MN182200.1
47°10'48.0"N 27°28'48.0"E

356
MN182201.1
45°10'48.0"N 22°18'00.0"E

357
MN182202.1
44°03'36.0"N 27°39'00.0"E

358
HQ004961.1
45°01'48.0"N 28°31'12.0"E

359
HQ004962.1
45°01'48.0"N 28°31'12.0"E

360
HQ004960.1
45°01'48.0"N 28°31'12.0"E

361
HQ004959.1
45°01'48.0"N 28°31'12.0"E

362
HQ004958.1
45°01'48.0"N 28°31'12.0"E

363
HQ004957.1
45°07'48.0"N 26°37'48.0"E

364
HQ004956.1
45°07'48.0"N 26°37'48.0"E

365
HQ004953.1
45°07'48.0"N 26°37'48.0"E

366
HQ004954.1
45°07'48.0"N 26°37'48.0"E

367
HQ004955.1
45°07'48.0"N 26°37'48.0"E

368
MW502742.1
42°47'24.5"N 0°28'51.5"W
Spain
369
MW502012.1
42°47'24.5"N 0°28'51.5"W

370
GU675871.1
28°22'00.1"N 16°43'19.9"W

371
MN141453.1
42°25'01.2"N 5°18'18.0"W

372
MN144940.1
42°47'24.5"N 0°28'51.5"W

373
MN144664.1
42°47'24.5"N 0°28'51.5"W

374
MN143579.1
28°22'00.1"N 16°43'19.9"W

375
MN141439.1
42°25'01.2"N 5°18'18.0"W

376
MN141230.1
42°47'24.5"N 0°28'51.5"W

377
MN141198.1
42°47'24.5"N 0°28'51.5"W

378
MN139651.1
28°22'00.1"N 16°43'19.9"W

379
MN139365.1
42°25'01.2"N 5°18'18.0"W

380
MN139182.1
42°47'24.5"N 0°28'51.5"W

381
MN138573.1
42°47'24.5"N 0°28'51.5"W

382
MN138567.1
28°22'00.1"N 16°43'19.9"W

383
MN182244.1
42°25'01.2"N 5°18'18.0"W

384
MN182243.1
42°47'24.5"N 0°28'51.5"W

385
MN182237.1
42°47'24.5"N 0°28'51.5"W

386
MN182236.1
28°22'00.1"N 16°43'19.9"W

387
MN182234.1
42°25'01.2"N 5°18'18.0"W

388
MN182235.1
42°47'24.5"N 0°28'51.5"W

389
MN182233.1
42°47'24.5"N 0°28'51.5"W

390
MN182215.1
28°22'00.1"N 16°43'19.9"W

391
MN182207.1
42°25'01.2"N 5°18'18.0"W

392
MN182206.1
42°47'24.5"N 0°28'51.5"W

393
MN182191.1
42°47'24.5"N 0°28'51.5"W

394
MN182190.1
28°22'00.1"N 16°43'19.9"W

395
MN182189.1
42°25'01.2"N 5°18'18.0"W

396
MN182185.1
42°47'24.5"N 0°28'51.5"W

397
MN182187.1
42°47'24.5"N 0°28'51.5"W

398
MN182186.1
28°22'00.1"N 16°43'19.9"W

399
MN182188.1
42°25'01.2"N 5°18'18.0"W

400
MN181891.1
42°00'36.0"N 2°28'12.0"E


401
MN181890.1
41°42'00.0"N 2°25'48.0"E
Spain
402
MN181889.1
41°42'00.0"N 2°25'48.0"E

403
MN181888.1
40°54'00.0"N 4°01'12.0"W

404
MN181887.1
40°54'00.0"N 4°01'12.0"W

405
GU669670.1
41°46'26.0"N 2°22'47.0"E

406
GU669669.1
41°47'29.8"N 2°20'05.9"E

407
GU676736.1
41°46'26.0"N 2°22'47.0"E

408
GU676848.1
41°47'29.8"N 2°20'05.9"E

409
GU669615.1
41°46'26.0"N 2°22'47.0"E

410
GU669619.1
41°47'29.8"N 2°20'05.9"E

411
GU669620.1
41°46'26.0"N 2°22'47.0"E

412
GU676602.1
41°47'29.8"N 2°20'05.9"E

413
GU676659.1
41°46'26.0"N 2°22'47.0"E

414
GU676719.1
41°47'29.8"N 2°20'05.9"E

415
GU676534.1
41°46'26.0"N 2°22'47.0"E

416
GU676461.1
41°47'29.8"N 2°20'05.9"E

417
GU676400.1
40°25'43.7"N 0°16'05.4"W

418
GU676446.1
40°25'43.7"N 0°16'05.4"W

419
GU676452.1
40°25'43.7"N 0°16'05.4"W

420
GU675894.1
40°25'43.7"N 0°16'05.4"W

421
GU675995.1
40°25'43.7"N 0°16'05.4"W

422
GU675996.1
40°25'43.7"N 0°16'05.4"W

423
GU675998.1
39°37'59.5"N 2°39'03.2"E

424
GU676386.1
39°37'59.5"N 2°39'03.2"E

425
GU675686.1
39°37'59.5"N 2°39'03.2"E

426
GU675841.1
39°37'59.5"N 2°39'03.2"E

427
GU675844.1
39°37'59.5"N 2°39'03.2"E

428
MN138718.1
38°52'19.2"N 1°23'52.8"E

429
JN827888.1
41°44'12.1"N 2°19'42.0"E

430
KP871138.1
41°18'00.0"N 4°54'36.0"W

431
KP870909.1
41°18'00.0"N 4°54'36.0"

432
KP870897.1
41°18'00.0"N 4°54'36.0"

433
KP870788.1
41°18'00.0"N 4°54'36.0"

434
KP870597.1
41°18'00.0"N 4°54'36.0"

435
KP870579.1
39°53'52.8"N 0°41'02.4"E

436
KP870279.1
39°53'52.8"N 0°41'02.4"E

437
KP870276.1
39°53'52.8"N 0°41'02.4"E

438
MW502130.1
51°44'20.0"N 0°47'56.0"W
United Kingdom
439
MW502038.1
51°44'45.6"N 1°12'32.4"W

440
MW501659.1
51°44'45.6"N 1°12'32.4"W

441
MW501412.1
51°44'45.6"N 1°12'32.4"W

442
MW501185.1
51°44'45.6"N 1°12'32.4"W

443
MW500842.1
51°44'45.6"N 1°12'32.4"W

444
MW499555.1
51°44'45.6"N 1°12'32.4"W

445
MW499236.1
51°44'45.6"N 1°12'32.4"W

446
MN143974.1
54°41'24.0"N 1°29'27.6"W

447
MN141416.1
54°41'24.0"N 1°29'27.6"W

448
MN182295.1
54°41'24.0"N 1°29'27.6"W

449
MN182281.1
54°41'24.0"N 1°29'27.6"W

450
MN182280.1
54°41'24.0"N 1°29'27.6"W

451
MN182279.1
54°41'24.0"N 1°29'27.6"W

452
MN182278.1
52°00'36.0"N 0°15'00.0"E

453
MN182277.1
52°00'36.0"N 0°15'00.0"E

454
MN182276.1
52°00'36.0"N 0°15'00.0"E

455
MN182275.1
52°00'36.0"N 0°15'00.0"E

456
MN182274.1
52°00'36.0"N 0°15'00.0"E

457
MN182273.1
52°00'36.0"N 0°15'00.0"E

458
MN182272.1
52°00'36.0"N 0°15'00.0"E

459
MN182267.1
52°00'36.0"N 0°15'00.0"E

460
MN182268.1
52°00'36.0"N 0°15'00.0"E

461
MN182269.1
52°00'36.0"N 0°15'00.0"E

462
MN182270.1
52°00'36.0"N 0°15'00.0"E

463
MN182271.1
52°00'36.0"N 0°15'00.0"E

464
MN182247.1
51°57'00.0"N 0°26'24.0"E

465
MN182246.1
51°57'00.0"N 0°26'24.0"E

466
MN182194.1
51°57'00.0"N 0°26'24.0"E

467
MN182193.1
51°57'00.0"N 0°26'24.0"E

468
MN181901.1
51°57'00.0"N 0°26'24.0"E

469
MN181900.1
51°57'00.0"N 0°26'24.0"E

470
MN181899.1
51°57'00.0"N 0°26'24.0"E


Sl. No
Accession
GPS
Country
1
GU673011.1
58°44'02.4"N 94°06'43.2"W
Canada
2
GU673008.1
58°44'24.0"N 93°49'12.0"W

3
GU673060.1
58°44'24.0"N 93°49'12.0"W

4
GU672853.1
58°44'24.0"N 93°49'12.0"W

5
MN182325.1
43°00'00.0"N 81°17'24.0"W

6
MN182010.1
43°30'00.0"N 80°22'48.0"W

7
MN181945.1
43°30'00.0"N 80°22'48.0"W

8
MN181944.1
43°00'00.0"N 81°17'24.0"W

9
MN181942.1
43°30'00.0"N 80°22'48.0"W

10
MN181941.1
43°30'00.0"N 80°22'48.0"W

11
MN181940.1
43°00'00.0"N 81°17'24.0"W

12
MN181939.1
43°30'00.0"N 80°22'48.0"W

13
MN181938.1
43°30'00.0"N 80°22'48.0"W

14
MN181914.1
43°00'00.0"N 81°17'24.0"W

15
MN181762.1
43°30'00.0"N 80°22'48.0"W

16
MN181761.1
43°30'00.0"N 80°22'48.0"W

17
MN181759.1
43°00'00.0"N 81°17'24.0"W

18
MN181760.1
43°30'00.0"N 80°22'48.0"W

19
MN181758.1
43°30'00.0"N 80°22'48.0"W

20
MN181757.1
43°00'00.0"N 81°17'24.0"W

21
MN181756.1
43°30'00.0"N 80°22'48.0"W

22
MN181755.1
43°30'00.0"N 80°22'48.0"W

23
MN181673.1
43°00'00.0"N 81°17'24.0"W

24
MN181671.1
43°30'00.0"N 80°22'48.0"W

25
MN181647.1
43°30'00.0"N 80°22'48.0"W

26
MN181645.1
43°30'00.0"N 80°22'48.0"W

27
KM554514.1
45°11'24.0"N 81°34'48.0"W

28
KM549875.1
43°30'00.0"N 80°22'48.0"W

29
KM547147.1
45°11'24.0"N 81°34'48.0"W

30
KM545769.1
41°55'48.0"N 82°30'36.0"W

31
KM545461.1
41°55'48.0"N 82°30'36.0"W

32
KM540572.1
41°55'48.0"N 82°30'36.0"W

33
KM541554.1
41°55'48.0"N 82°30'36.0"W

34
KM544400.1
50°52'22.8"N 100°03'00.0"W

35
KM545294.1
50°52'22.8"N 100°03'00.0"W

36
KM545315.1
50°52'22.8"N 100°03'00.0"W

37
KM540520.1
50°52'22.8"N 100°03'00.0"W

38
HM415246.1
53°41'13.2"N 112°48'46.8"W

39
JF841240.1
53°41'13.2"N 112°48'46.8"W

40
JF841241.1
53°41'13.2"N 112°48'46.8"W

41
KJ165179.1
41°56'20.4"N 82°30'57.6"W

42
GU092010.1
43°32'13.2"N 80°08'07.1"W

43
HM415245.1
43°32'13.2"N 80°08'07.1"W

44
GU092011.1
43°32'13.2"N 80°08'07.1"W

45
KT142082.1
51°09'32.4"N 116°47'45.6"W

46
KT140090.1
51°09'32.4"N 116°47'45.6"W

47
KT138981.1
51°09'32.4"N 116°47'45.6"W

48
KT135786.1
51°09'32.4"N 116°47'45.6"W

49
KT127776.1
51°09'32.4"N 116°47'45.6"W

50
KX281214.1
50°18'20.9"N 111°47'16.2"W

51
HQ583584.1
38°42'24.8"N 104°50'09.6"W
USA
52
HQ583583.1
38°42'24.8"N 104°50'09.6"W

53
HQ583582.1
38°42'24.8"N 104°50'09.6"W

54
HQ583581.1
38°42'24.8"N 104°50'09.6"W

55
HQ583580.1
38°42'24.8"N 104°50'09.6"W

56
MN182331.1
38°55'12.0"N 77°24'00.0"W

57
MN182329.1
38°55'12.0"N 77°24'00.0"W

58
MN182330.1
38°55'12.0"N 77°24'00.0"W

59
MN182328.1
38°55'12.0"N 77°24'00.0"W

60
MN182327.1
38°55'12.0"N 77°24'00.0"W

61
MN182326.1
38°42'24.8"N 104°50'09.6"W

62
MN182324.1
38°42'24.8"N 104°50'09.6"W

63
MN182323.1
38°42'24.8"N 104°50'09.6"W

64
MN182322.1
38°42'24.8"N 104°50'09.6"W

65
MN182321.1
38°42'24.8"N 104°50'09.6"W

66
MN182320.1
38°55'12.0"N 77°24'00.0"W

67
MN182241.1
38°55'12.0"N 77°24'00.0"W

68
MN182166.1
38°55'12.0"N 77°24'00.0"W

69
MN182165.1
38°55'12.0"N 77°24'00.0"W

70
MN182164.1
38°55'12.0"N 77°24'00.0"W

71
MN182163.1
38°42'24.8"N 104°50'09.6"W

72
MN182162.1
38°42'24.8"N 104°50'09.6"W

73
MN182161.1
38°42'24.8"N 104°50'09.6"W

74
MN182160.1
38°42'24.8"N 104°50'09.6"W

75
MN182159.1
38°42'24.8"N 104°50'09.6"W

76
MN182158.1
38°55'12.0"N 77°24'00.0"W

77
MN182157.1
38°55'12.0"N 77°24'00.0"W

78
MN182156.1
38°55'12.0"N 77°24'00.0"W

79
MN182155.1
38°55'12.0"N 77°24'00.0"W

80
MN182154.1
38°55'12.0"N 77°24'00.0"W

81
MN182153.1
39°28'48.0"N 118°40'12.0"W

82
MN182152.1
39°28'48.0"N 118°40'12.0"W

83
MN182151.1
39°41'24.0"N 119°49'48.0"W

84
MN182150.1
39°41'24.0"N 119°49'48.0"W

85
MN182149.1
39°41'24.0"N 119°49'48.0"W

86
MN182148.1
39°41'24.0"N 119°49'48.0"W

87
MN182147.1
39°41'24.0"N 119°49'48.0"W

88
MN182146.1
39°41'24.0"N 119°49'48.0"W

89
MN182145.1
39°41'24.0"N 119°49'48.0"W

90
MN182144.1
39°41'24.0"N 119°49'48.0"W

91
MN182143.1
38°10'48.0"N 122°01'48.0"W

92
MN182142.1
38°10'48.0"N 122°01'48.0"W

93
MN182141.1
38°10'48.0"N 122°01'48.0"W

94
MN182140.1
38°10'48.0"N 122°01'48.0"W

95
MN182139.1
38°10'48.0"N 122°01'48.0"W

96
MN182138.1
21°24'36.0"N 157°48'00.0"W

97
MN182137.1
21°24'36.0"N 157°48'00.0"W

98
MN182136.1
21°24'36.0"N 157°48'00.0"W

99
MN182135.1
21°24'36.0"N 157°48'00.0"W

100
MN182134.1
21°24'36.0"N 157°48'00.0"W


Sl. No
Accession
GPS
Country
101
MN182133.1
21°24'36.0"N 157°48'00.0"W
USA
102
MN182132.1
21°24'36.0"N 157°48'00.0"W

103
MN182131.1
21°24'36.0"N 157°48'00.0"W

104
MN182130.1
21°24'36.0"N 157°48'00.0"W

105
MN182129.1
37°42'36.0"N 122°29'24.0"W

106
MN182128.1
37°42'36.0"N 122°29'24.0"W

107
MN182127.1
37°42'36.0"N 122°29'24.0"W

108
MN182126.1
37°42'36.0"N 122°29'24.0"W

109
MN182125.1
37°42'36.0"N 122°29'24.0"W

110
MN182124.1
37°42'00.0"N 122°28'12.0"W

111
MN182123.1
37°42'36.0"N 122°29'24.0"W

112
MN182122.1
37°42'36.0"N 122°29'24.0"W

113
MN182121.1
37°42'36.0"N 122°29'24.0"W

114
MN182120.1
37°42'00.0"N 122°28'12.0"W

115
MN182047.1
44°14'24.0"N 69°21'36.0"W

116
MN182046.1
44°14'24.0"N 69°21'36.0"W

117
MN182045.1
44°14'24.0"N 69°21'36.0"W

118
MN182041.1
44°14'24.0"N 69°21'36.0"W

119
MN182040.1
44°14'24.0"N 69°21'36.0"W

120
MN182033.1
45°19'12.0"N 92°31'48.0"W

121
MN182023.1
45°19'12.0"N 92°31'48.0"W

122
MN182022.1
32°40'48.0"N 117°10'48.0"W

123
MN182021.1
32°40'48.0"N 117°10'48.0"W

124
MN182015.1
32°40'48.0"N 117°10'48.0"W

125
MN182013.1
32°40'48.0"N 117°10'48.0"W

126
MN182012.1
43°07'12.0"N 73°42'00.0"W

127
MN182011.1
43°07'12.0"N 73°42'00.0"W

128
MN182009.1
43°07'12.0"N 73°42'00.0"W

129
MN182008.1
43°07'12.0"N 73°42'00.0"W

130
MN182007.1
43°07'12.0"N 73°42'00.0"W

131
MN182006.1
40°28'48.0"N 96°42'36.0"W

132
MN182005.1
40°23'24.0"N 89°55'12.0"W

133
MN182004.1
40°23'24.0"N 89°55'12.0"W

134
MN182003.1
40°23'24.0"N 89°55'12.0"W

135
MN182002.1
45°06'36.0"N 64°23'24.0"W

136
MN181996.1
45°06'36.0"N 64°23'24.0"W

137
MN181995.1
45°06'36.0"N 64°23'24.0"W

138
MN181994.1
45°06'36.0"N 64°23'24.0"W

139
MN181986.1
45°06'36.0"N 64°23'24.0"W

140
MN181985.1
45°31'48.0"N 84°28'12.0"W

141
MN181984.1
45°06'36.0"N 64°23'24.0"W

142
MN181983.1
45°06'36.0"N 64°23'24.0"W

143
MN181982.1
45°06'36.0"N 64°23'24.0"W

144
MN181981.1
45°06'36.0"N 64°23'24.0"W

145
MN181980.1
45°06'36.0"N 64°23'24.0"W

146
MN181979.1
45°06'36.0"N 64°23'24.0"W

147
MN181978.1
45°06'36.0"N 64°23'24.0"W

148
MN181977.1
45°06'36.0"N 64°23'24.0"W

149
MN181976.1
45°06'36.0"N 64°23'24.0"W

150
MN181974.1
45°06'36.0"N 64°23'24.0"W

151
MN181975.1
45°31'48.0"N 84°28'12.0"W

152
MN181973.1
40°23'24.0"N 89°55'12.0"W

153
MN181972.1
40°23'24.0"N 89°55'12.0"W

154
MN181971.1
40°23'24.0"N 89°55'12.0"W

155
MN181946.1
39°02'24.0"N 108°31'48.0"W

156
MN181943.1
38°52'48.0"N 95°15'00.0"W

157
MN181937.1
38°52'48.0"N 95°15'00.0"W

158
MN181936.1
38°52'48.0"N 95°15'00.0"W

159
MN181935.1
38°52'48.0"N 95°15'00.0"W

160
MN181934.1
38°52'48.0"N 95°15'00.0"W

161
MN181933.1
38°52'48.0"N 95°15'00.0"W

162
MN181932.1
39°31'12.0"N 118°31'48.0"W

163
MN181931.1
39°31'12.0"N 118°31'48.0"W

164
MN181930.1
39°31'12.0"N 118°31'48.0"W

165
MN181929.1
39°31'12.0"N 118°31'48.0"W

166
MN181928.1
39°31'12.0"N 118°31'48.0"W

167
MN181927.1
39°31'12.0"N 118°31'48.0"W

168
MN181926.1
39°31'12.0"N 118°31'48.0"W

169
MN181925.1
39°31'12.0"N 118°31'48.0"W

170
MN181924.1
39°31'12.0"N 118°31'48.0"W

171
MN181923.1
39°31'12.0"N 118°31'48.0"W

172
MN181922.1
39°31'12.0"N 118°31'48.0"W

173
MN181921.1
39°31'12.0"N 118°31'48.0"W

174
MN181920.1
39°31'12.0"N 118°31'48.0"W

175
MN181919.1
39°31'12.0"N 118°31'48.0"W

176
MN181918.1
39°31'12.0"N 118°31'48.0"W

177
MN181917.1
39°31'12.0"N 118°31'48.0"W

178
MN181916.1
39°31'12.0"N 118°31'48.0"W

179
MN181915.1
39°31'12.0"N 118°31'48.0"W

180
MN181913.1
39°31'12.0"N 118°31'48.0"W

181
MN181912.1
39°31'12.0"N 118°31'48.0"W

182
MN181911.1
39°31'12.0"N 118°31'48.0"W

183
MN181910.1
39°31'12.0"N 118°31'48.0"W

184
MN181909.1
38°17'24.0"N 85°37'48.0"W

185
MN181908.1
38°17'24.0"N 85°37'48.0"W

186
MN181907.1
38°17'24.0"N 85°37'48.0"W

187
MN181906.1
38°17'24.0"N 85°37'48.0"W

188
MN181903.1
38°17'24.0"N 85°37'48.0"W

189
MN181904.1
38°17'24.0"N 85°37'48.0"W

190
MN181905.1
38°17'24.0"N 85°37'48.0"W

191
MN181897.1
38°17'24.0"N 85°37'48.0"W

192
MN181893.1
38°17'24.0"N 85°37'48.0"W

193
MN181892.1
38°17'24.0"N 85°37'48.0"W

194
MN181883.1
38°17'24.0"N 85°37'48.0"W

195
MN181882.1
38°17'24.0"N 85°37'48.0"W

196
MN181881.1
38°17'24.0"N 85°37'48.0"W

197
MN181880.1
38°17'24.0"N 85°37'48.0"W

198
MN181879.1
38°17'24.0"N 85°37'48.0"W

199
MN181878.1
38°17'24.0"N 85°37'48.0"W

200
MN181877.1
38°17'24.0"N 85°37'48.0"W


Sl. No
Accession
GPS
Country
201
MN181876.1
42°03'36.0"N 87°50'24.0"W
USA
202
MN181792.1
42°03'36.0"N 87°50'24.0"W

203
MN181791.1
42°03'36.0"N 87°50'24.0"W

204
MN181790.1
42°03'36.0"N 87°50'24.0"W

205
MN181789.1
42°03'36.0"N 87°50'24.0"W

206
MN181788.1
42°03'36.0"N 87°50'24.0"W

207
MN181787.1
42°03'36.0"N 87°50'24.0"W

208
MN181786.1
42°03'36.0"N 87°50'24.0"W

209
MN181785.1
42°03'36.0"N 87°50'24.0"W

210
MN181784.1
36°13'48.0"N 79°10'48.0"W

211
MN181783.1
36°13'48.0"N 79°10'48.0"W

212
MN181782.1
36°13'48.0"N 79°10'48.0"W

213
MN181781.1
36°13'48.0"N 79°10'48.0"W

214
MN181780.1
36°13'48.0"N 79°10'48.0"W

215
MN181779.1
36°13'48.0"N 79°10'48.0"W

216
MN181778.1
36°13'48.0"N 79°10'48.0"W

217
MN181777.1
36°13'48.0"N 79°10'48.0"W

218
MN181776.1
36°13'48.0"N 79°10'48.0"W

219
MN181775.1
39°09'36.0"N 108°45'00.0"W

220
MN181774.1
39°09'36.0"N 108°45'00.0"W

221
MN181773.1
39°09'36.0"N 108°45'00.0"W

222
MN181772.1
39°09'36.0"N 108°45'00.0"W

223
MN181771.1
39°09'36.0"N 108°45'00.0"W

224
MN181770.1
39°09'36.0"N 108°45'00.0"W

225
MN181769.1
39°09'36.0"N 108°45'00.0"W

226
MN181768.1
39°09'36.0"N 108°45'00.0"W

227
MN181767.1
39°09'36.0"N 108°45'00.0"W

228
MN181766.1
39°09'36.0"N 108°45'00.0"W

229
MN181763.1
39°09'36.0"N 108°45'00.0"W

230
MN181764.1
39°09'36.0"N 108°45'00.0"W

231
MN181765.1
43°07'12.0"N 73°42'00.0"W

232
MN181754.1
43°07'12.0"N 73°42'00.0"W

233
MN181753.1
43°07'12.0"N 73°42'00.0"W

234
MN181752.1
43°07'12.0"N 73°42'00.0"W

235
MN181751.1
43°07'12.0"N 73°42'00.0"W

236
MN181746.1
43°07'12.0"N 73°42'00.0"W

237
MN181747.1
43°07'12.0"N 73°42'00.0"W

238
MN181748.1
43°07'12.0"N 73°42'00.0"W

239
MN181749.1
43°07'12.0"N 73°42'00.0"W

240
MN181750.1
43°07'12.0"N 73°42'00.0"W

241
MN181745.1
43°07'12.0"N 73°42'00.0"W

242
MN181744.1
35°37'48.0"N 86°15'00.0"W

243
MN181743.1
35°37'48.0"N 86°15'00.0"W

244
MN181742.1
35°37'48.0"N 86°15'00.0"W

245
MN181741.1
35°37'48.0"N 86°15'00.0"W

246
MN181736.1
35°37'48.0"N 86°15'00.0"W

247
MN181737.1
35°37'48.0"N 86°15'00.0"W

248
MN181738.1
35°37'48.0"N 86°15'00.0"W

249
MN181739.1
35°37'48.0"N 86°15'00.0"W

250
MN181740.1
35°37'48.0"N 86°15'00.0"W

251
MN181735.1
43°26'24.0"N 92°23'24.0"W

252
MN181734.1
43°26'24.0"N 92°23'24.0"W

253
MN181733.1
43°26'24.0"N 92°23'24.0"W

254
MN181732.1
43°26'24.0"N 92°23'24.0"W

255
MN181731.1
43°26'24.0"N 92°23'24.0"W

256
MN181726.1
43°26'24.0"N 92°23'24.0"W

257
MN181727.1
43°26'24.0"N 92°23'24.0"W

258
MN181729.1
43°26'24.0"N 92°23'24.0"W

259
MN181728.1
43°26'24.0"N 92°23'24.0"W

260
MN181730.1
43°26'24.0"N 92°23'24.0"W

261
MN181723.1
43°26'24.0"N 92°23'24.0"W

262
MN181724.1
43°26'24.0"N 92°23'24.0"W

263
MN181725.1
45°27'00.0"N 99°20'24.0"W

264
MN181722.1
45°27'00.0"N 99°20'24.0"W

265
MN181721.1
45°27'00.0"N 99°20'24.0"W

266
MN181720.1
45°27'00.0"N 99°20'24.0"W

267
MN181719.1
45°27'00.0"N 99°20'24.0"W

268
MN181718.1
45°27'00.0"N 99°20'24.0"W

269
MN181717.1
45°27'00.0"N 99°20'24.0"W

270
MN181716.1
45°27'00.0"N 99°20'24.0"W

271
MN181715.1
45°27'00.0"N 99°20'24.0"W

272
MN181714.1
45°27'00.0"N 99°20'24.0"W

273
MN181713.1
45°27'00.0"N 99°20'24.0"W

274
MN181712.1
30°58'48.0"N 84°31'48.0"W

275
MN181711.1
30°58'48.0"N 84°31'48.0"W

276
MN181706.1
30°58'48.0"N 84°31'48.0"W

277
MN181707.1
30°58'48.0"N 84°31'48.0"W

278
MN181708.1
30°58'48.0"N 84°31'48.0"W

279
MN181709.1
30°58'48.0"N 84°31'48.0"W

280
MN181710.1
30°58'48.0"N 84°31'48.0"W

281
MN181701.1
30°58'48.0"N 84°31'48.0"W

282
MN181702.1
30°58'48.0"N 84°31'48.0"W

283
MN181703.1
29°37'48.0"N 82°25'12.0"W

284
MN181704.1
29°37'48.0"N 82°25'12.0"W

285
MN181705.1
29°37'48.0"N 82°25'12.0"W

286
MN181700.1
29°37'48.0"N 82°25'12.0"W

287
MN181699.1
29°37'48.0"N 82°25'12.0"W

288
MN181698.1
29°37'48.0"N 82°25'12.0"W

289
MN181697.1
29°37'48.0"N 82°25'12.0"W

290
MN181696.1
29°37'48.0"N 82°25'12.0"W

291
MN181694.1
29°37'48.0"N 82°25'12.0"W

292
MN181695.1
29°37'48.0"N 82°25'12.0"W

293
MN181689.1
42°36'36.0"N 85°38'24.0"W

294
MN181686.1
42°36'36.0"N 85°38'24.0"W

295
MN181687.1
42°36'36.0"N 85°38'24.0"W

296
MN181688.1
42°36'36.0"N 85°38'24.0"W

297
MN181683.1
42°36'36.0"N 85°38'24.0"W

298
MN181682.1
42°36'36.0"N 85°38'24.0"W

299
MN181681.1
42°36'36.0"N 85°38'24.0"W

300
MN181676.1
42°36'36.0"N 85°38'24.0"W


Sl. No
Accession
GPS
Country
301
MN181677.1
47°21'00.0"N 118°01'12.0"W
USA
302
MN181678.1
47°21'00.0"N 118°01'12.0"W

303
MN181680.1
47°21'00.0"N 118°01'12.0"W

304
MN181679.1
47°21'00.0"N 118°01'12.0"W

305
MN181672.1
47°21'00.0"N 118°01'12.0"W

306
MN181674.1
47°21'00.0"N 118°01'12.0"W

307
MN181675.1
47°21'00.0"N 118°01'12.0"W

308
MN181670.1
47°21'00.0"N 118°01'12.0"W

309
MN181669.1
41°45'36.0"N 72°40'12.0"W

310
MN181668.1
41°45'36.0"N 72°40'12.0"W

311
MN181667.1
41°45'36.0"N 72°40'12.0"W

312
MN181666.1
41°45'36.0"N 72°40'12.0"W

313
MN181661.1
41°45'36.0"N 72°40'12.0"W

314
MN181662.1
41°45'36.0"N 72°40'12.0"W

315
MN181663.1
41°45'36.0"N 72°40'12.0"W

316
MN181664.1
41°45'36.0"N 72°40'12.0"W

317
MN181665.1
41°45'36.0"N 72°40'12.0"W

318
MN181656.1
41°45'36.0"N 72°40'12.0"W

319
MN181657.1
41°45'36.0"N 72°40'12.0"W

320
MN181658.1
42°36'36.0"N 85°38'24.0"W

321
MN181659.1
42°36'36.0"N 85°38'24.0"W

322
MN181660.1
42°36'36.0"N 85°38'24.0"W

323
MN181651.1
42°36'36.0"N 85°38'24.0"W

324
MN181652.1
42°36'36.0"N 85°38'24.0"W

325
MN181653.1
42°36'36.0"N 85°38'24.0"W

326
MN181654.1
42°36'36.0"N 85°38'24.0"W

327
MN181655.1
42°36'36.0"N 85°38'24.0"W

328
MN181646.1
42°36'36.0"N 85°38'24.0"W

329
MN181648.1
42°36'36.0"N 85°38'24.0"W

330
MN181649.1
42°36'36.0"N 85°38'24.0"W

331
MN181650.1
42°36'36.0"N 85°38'24.0"W

332
MN181644.1
39°19'12.0"N 77°16'48.0"W

333
MN181643.1
39°19'12.0"N 77°16'48.0"W

334
MN181642.1
39°19'12.0"N 77°16'48.0"W

335
MN181641.1
39°19'12.0"N 77°16'48.0"W

336
MN181636.1
39°19'12.0"N 77°16'48.0"W

337
MN181637.1
39°19'12.0"N 77°16'48.0"W

338
MN181638.1
39°19'12.0"N 77°16'48.0"W

339
MN181640.1
39°19'12.0"N 77°16'48.0"W

340
MN181639.1
39°19'12.0"N 77°16'48.0"W

341
MN181635.1
39°19'12.0"N 77°16'48.0"W

342
MN181631.1
39°19'12.0"N 77°16'48.0"W

343
MN181632.1
39°19'12.0"N 77°16'48.0"W

344
MN181634.1
38°17'24.0"N 85°37'48.0"W

345
MN181633.1
38°17'24.0"N 85°37'48.0"W

346
MN181626.1
38°17'24.0"N 85°37'48.0"W

347
MN181627.1
38°17'24.0"N 85°37'48.0"W

348
MN181628.1
38°17'24.0"N 85°37'48.0"W

349
MN181629.1
38°17'24.0"N 85°37'48.0"W

350
MN181630.1
38°17'24.0"N 85°37'48.0"W

351
MN181621.1
38°17'24.0"N 85°37'48.0"W

352
MN181622.1
38°17'24.0"N 85°37'48.0"W

353
MN181623.1
38°17'24.0"N 85°37'48.0"W

354
MN181624.1
38°17'24.0"N 85°37'48.0"W

355
MN181625.1
38°17'24.0"N 85°37'48.0"W

356
JF283398.1
38°17'24.0"N 85°37'48.0"W


Sl. No
Accession
GPS
Country
1
JN276270.1
35°15'39.6"S 149°03'32.4"E
Australia
2
MN182044.1
37°54'00.0"S 145°16'48.0"E

3
MN182043.1
37°54'00.0"S 145°16'48.0"E

4
MN182042.1
37°54'00.0"S 145°16'48.0"E

5
MN182039.1
37°54'00.0"S 145°16'48.0"E

6
MN182038.1
37°43'12.0"S 145°03'00.0"E

7
MN182020.1
37°43'12.0"S 145°03'00.0"E

8
MN182016.1
37°43'12.0"S 145°03'00.0"E

9
MN182014.1
37°43'12.0"S 145°03'00.0"E

10
MN182001.1
26°25'48.0"S 152°45'36.0"E

11
MN182000.1
26°25'48.0"S 152°45'36.0"E

12
MN181999.1
26°25'48.0"S 152°45'36.0"E

13
MN181998.1
26°25'48.0"S 152°45'36.0"E

14
MN181997.1
37°12'36.0"S 145°00'00.0"E

15
MN181993.1
37°12'36.0"S 145°00'00.0"E

16
MN181992.1
37°12'36.0"S 145°00'00.0"E

17
MN181991.1
37°12'36.0"S 145°00'00.0"E

18
MN181990.1
37°12'36.0"S 145°00'00.0"E

19
MN181989.1
37°12'36.0"S 145°00'00.0"E

20
MN181956.1
41°12'00.0"S 146°21'36.0"E

21
MN181955.1
41°12'00.0"S 146°21'36.0"E

22
MN181954.1
41°12'00.0"S 146°21'36.0"E

23
MN181953.1
41°12'00.0"S 146°21'36.0"E

24
MN181952.1
41°12'00.0"S 146°21'36.0"E

25
MN181951.1
41°12'00.0"S 146°21'36.0"E

26
MN181950.1
41°12'00.0"S 146°21'36.0"E

27
MN181949.1
41°12'00.0"S 146°21'36.0"E

28
MN181948.1
41°12'00.0"S 146°21'36.0"E

29
MN181947.1
41°12'00.0"S 146°21'36.0"E

30
MN181875.1
41°12'00.0"S 146°21'36.0"E

31
MN181874.1
41°12'00.0"S 146°21'36.0"E

32
MN181845.1
37°53'24.0"S 145°20'24.0"E

33
MN181841.1
37°53'24.0"S 145°20'24.0"E

34
MN181842.1
37°53'24.0"S 145°20'24.0"E

35
MN181844.1
37°53'24.0"S 145°20'24.0"E

36
MN181843.1
34°44'24.0"S 150°49'12.0"E

37
MN181840.1
34°44'24.0"S 150°49'12.0"E

38
MN181839.1
34°44'24.0"S 150°49'12.0"E

39
MN181838.1
34°44'24.0"S 150°49'12.0"E

40
MN181837.1
34°44'24.0"S 150°49'12.0"E

41
MN181836.1
34°44'24.0"S 150°49'12.0"E

42
MN181835.1
34°46'48.0"S 150°43'48.0"E

43
MN181834.1
34°46'48.0"S 150°43'48.0"E

44
MN181833.1
34°46'48.0"S 150°43'48.0"E

45
MN181823.1
34°46'48.0"S 150°43'48.0"E

46
MN181822.1
37°51'36.0"S 145°04'12.0"E

47
MN181821.1
37°51'36.0"S 145°04'12.0"E

48
MN181820.1
37°51'36.0"S 145°04'12.0"E

49
MN181819.1
37°51'36.0"S 145°04'12.0"E

50
MN181818.1
26°25'48.0"S 152°45'36.0"E

51
MN181817.1
26°25'48.0"S 152°45'36.0"E

52
MN181816.1
26°25'48.0"S 152°45'36.0"E

53
MN181815.1
26°25'48.0"S 152°45'36.0"E

54
MN181814.1
26°25'48.0"S 152°45'36.0"E

55
MN181813.1
26°25'48.0"S 152°45'36.0"E

56
MN181812.1
26°25'48.0"S 152°45'36.0"E

57
MN181811.1
26°25'48.0"S 152°45'36.0"E

58
MN181809.1
26°25'48.0"S 152°45'36.0"E

59
MN181808.1
26°25'48.0"S 152°45'36.0"E

60
MN181807.1
37°01'12.0"S 145°08'24.0"E

61
MN181806.1
37°01'12.0"S 145°08'24.0"E

62
MN181805.1
37°01'12.0"S 145°08'24.0"E

63
MN181804.1
37°01'12.0"S 145°08'24.0"E

64
MN181803.1
37°01'12.0"S 145°08'24.0"E

65
MN181802.1
35°15'36.0"S 149°03'36.0"E

66
MN181801.1
35°15'36.0"S 149°03'36.0"E

67
MN181800.1
35°15'36.0"S 149°03'36.0"E

68
MN181799.1
35°15'36.0"S 149°03'36.0"E

69
MN181798.1
35°15'36.0"S 149°03'36.0"E

70
MN181797.1
31°59'24.0"S 115°54'00.0"E

71
MN181796.1
31°59'24.0"S 115°54'00.0"E

72
MN181795.1
31°59'24.0"S 115°54'00.0"E

73
MN181794.1
31°59'24.0"S 115°54'00.0"E

74
MN181793.1
31°59'24.0"S 115°54'00.0"E

75
KF404991.1
38°03'00.0"S 145°41'02.4"E

76
KF396514.1
38°03'00.0"S 145°41'02.4"E

77
MN182050.1
37°09'00.0"S 175°33'36.0"E
New Zealand
78
MN182049.1
37°09'00.0"S 175°33'36.0"E

79
MN182048.1
37°09'00.0"S 175°33'36.0"E

80
MN181988.1
37°09'00.0"S 175°33'36.0"E

81
MN181987.1
37°09'00.0"S 175°33'36.0"E

82
MN182019.1
37°25'12.0"S 175°55'48.0"E

83
MN181964.1
43°31'12.0"S 172°34'48.0"E

84
MN181957.1
43°31'12.0"S 172°34'48.0"E

85
MN181958.1
43°31'12.0"S 172°34'48.0"E

86
MN181960.1
43°31'12.0"S 172°34'48.0"E

87
MN181959.1
43°31'12.0"S 172°34'48.0"E

88
MN181961.1
43°31'12.0"S 172°34'48.0"E

89
MN181962.1
43°31'12.0"S 172°34'48.0"E

90
MN181963.1
43°31'12.0"S 172°34'48.0"E

91
MN181846.1
43°31'12.0"S 172°34'48.0"E

92
MN181832.1
43°31'12.0"S 172°34'48.0"E

93
MN181831.1
43°31'12.0"S 172°34'48.0"E

94
MN181830.1
43°31'12.0"S 172°34'48.0"E

95
MN181829.1
43°31'12.0"S 172°34'48.0"E

96
MN181828.1
43°31'12.0"S 172°34'48.0"E

97
MN181827.1
43°31'12.0"S 172°34'48.0"E

98
MN181826.1
43°31'12.0"S 172°34'48.0"E

99
MN181825.1
43°31'12.0"S 172°34'48.0"E

100
MN181824.1
43°31'12.0"S 172°34'48.0"E

101
MN181810.1
43°31'48.0"S 172°33'36.0"E
